# Supplementary material for: Mitogenomes Reveal Two Major Influxes of Papuan Ancestry across Wallacea Following the Last Glacial Maximum and Austronesian Contact
Source: Genes (Basel). 2021 Jun 24;12(7):965. doi: 10.3390/genes12070965 (PMC8306604; doi:10.3390/genes12070965)
Supplement: Supplementary file 1 [file genes-12-00965-s001.zip]

Archive with 2 entries (2 files):
- genes-1235426-supplementary/Supplemental FIgures S1-S4.pdf
- genes-1235426-supplementary/Supplementary Tables.xlsx
